# Supplementary material for: Synthesis of Purine-Based Ionic Liquids and Their Applications
Source: Molecules. 2021 Nov 18;26(22):6958. doi: 10.3390/molecules26226958 (PMC8620494; doi:10.3390/molecules26226958)
Supplement: Supplementary file 1 [file molecules-26-06958-s001.zip]

Archive with 1 entries (1 files):
- molecules-1438583-supplementary.pdf
